# Supplementary material for: Retrospective Cohort Analysis of Survival After SARS-CoV-2 Infection by Vaccination Status in Jamaica, April–December 2021
Source: Vaccines (Basel). 2025 Dec 17;13(12):1250. doi: 10.3390/vaccines13121250 (PMC12737689; doi:10.3390/vaccines13121250)
Supplement: Supplementary file 1 [file vaccines-13-01250-s001.zip]

Archive with 1 entries (1 files):
- vaccines-3897869-supplementary.pdf
